# Supplementary material for: Effects of Boswellia Serrata Roxb. and Curcuma longa L. in an In Vitro Intestinal Inflammation Model Using Immune Cells and Caco-2
Source: Pharmaceuticals (Basel). 2018 Nov 20;11(4):126. doi: 10.3390/ph11040126 (PMC6316569; doi:10.3390/ph11040126)
Supplement: Supplementary file 1 [file pharmaceuticals-11-00126-s001.zip]

Archive with 6 entries (6 files):
- Figure S1.TIF
- Figure_S2.TIF
- Figure_S3.TIF
- Figure_S4.TIF
- Figure_S5.TIF
- Figure_S6.TIF
